# Supplementary material for: Fractures Associated with Immune Checkpoint Inhibitors: A Disproportionality Analysis of the World Health Organization Pharmacovigilance Database
Source: Pharmaceuticals (Basel). 2025 Feb 26;18(3):333. doi: 10.3390/ph18030333 (PMC11945245; doi:10.3390/ph18030333)
Supplement: Supplementary file 1 [file pharmaceuticals-18-00333-s001.zip]

Archive with 1 entries (1 files):
- pharmaceuticals-3421200-supplementary.pdf
